# Supplementary material for: The net effect of wealth on health—Investigating noncommunicable diseases mortality in the context of regional affluence
Source: PLoS One. 2023 Nov 6;18(11):e0293887. doi: 10.1371/journal.pone.0293887 (PMC10627448; doi:10.1371/journal.pone.0293887)
Supplement: S1 Data — (XLSX) [file pone.0293887.s001.xlsx]

## Sheet: Data set
GEO	D_2015	M_2015	NS_2015	C_2015	R_2015	N_2015	DOC_2013	BED_2013	GDP_2013
BG31	24.27	1.24	12.65	1225.61	54.34	247.84	416.43	665.41	7700		Main data source: Eurostat database
BG32	19.34	2.61	11.51	1205.37	56.08	246.17	314.34	611.31	8600
BG42	14.53	1.73	14.13	1032.67	52.88	249.04	367.36	702.75	8600		Missing GDP information for Swiss regions was obtained from Switzerland’s Federal Statistical Office (https://www.bfs.admin.ch/bfs/en/home/statistics/national-economy.html)
RO21	14.93	2.31	13.14	916.53	89.28	276.55	209.24	633.41	9100		Liechtenstein GDP value taken from the Statistics Portal Liechtenstein (https://www.statistikportal.li/de).
BG33	38.94	1.67	19.04	1111.4	58.09	263.32	375	478.56	10100
BG34	7.98	0.81	12.24	1218.49	64.02	220.48	337.58	606.66	10300
RO41	8.78	1.44	10.61	1061.21	70	225.5	227.68	609.1	10800
HU31	30.85	29.77	22	879.71	114.41	362.07	228.62	716.55	11000
HU32	22.23	36.55	14.69	831.49	94.48	358.41	273.52	636.96	11400
RO31	15.78	1.67	24	994.82	77.3	251.72	147.32	481.82	11500
HU23	50.3	50.98	22.07	753.88	89.48	374.51	337.77	739.58	12200
HU33	28.68	55.17	21.36	806.33	69.61	349.85	314.31	646.31	12400
RO11	5.13	0.99	11.62	1032.36	76.58	279.94	294.08	703.06	12600
PL31	22.18	3.34	13.44	630.86	69.99	278.04	247	653.44	12700
PL32	14.76	4.87	15.14	624.64	48.03	257.21	206.02	708.34	12700
PL62	36.98	17.37	30.87	572.62	87.69	338.18	208.07	556.84	12800
PL33	11.85	0.63	12.48	702.86	46.76	286.49	222.12	780.6	13100
PL34	21.34	9.97	21.61	534.35	79.73	285.6	253.08	614.68	13100
RO22	17.72	3.21	21.65	935.42	87.99	278.9	185.48	575.74	13100
EL51	18.41	5.35	25.55	471.81	92.2	261.18	478.04	403.47	13400
EL54	9.95	3.52	16.86	339.94	79.42	221.1	596.63	425.46	13600
RO12	18.87	0.73	30.66	889.51	80.9	284.48	277.56	706.72	13700
SK04	22.39	29.61	30.44	691.57	86.67	311.34	329.05	624.29	14000
EL63	12.37	4.2	19.64	390.72	115.94	248.31	548.55	311.14	14200
EL61	11.15	1.72	15.35	451.69	95.04	250.81	483.75	542.41	14300
PL52	28.49	0.27	17.47	611.3	69.88	301.2	195.81	594.79	14400
EL52	16.53	6.95	21.32	414.21	94.36	262.93	603.51	447.21	14700
PL61	16.96	0.19	17.11	592.47	67.41	328.71	217.29	845.72	14700
PL42	19.85	2.42	10.52	638.68	78.49	331.71	242.35	1199.66	14900
PL43	28.16	0.55	17.08	589.03	56.48	312.31	202.56	561.72	14900
EL41	13.48	3.69	16.57	344.72	104.55	232.69	374.32	318.54	15000
RO42	13.78	1.35	37.6	999.13	94.05	298.93	345.97	718.9	15200
HR03	33.06	35.5	23.12	609.65	47.8	319.62	285.74	533.1	15400
EL65	11.93	5.06	17.98	379.57	112.55	223.84	376.1	235.13	15600
EL43	11.52	4.51	19.3	336.43	122.24	235.13	612.7	383.2	15800
PL21	15.41	5.39	13.05	612.01	53.83	303.7	234.36	657.02	15900
HU21	37.58	44.65	25.29	802.86	74.01	365.67	215.22	675.31	16100
ITF6	45.69	21.2	27.58	379.76	54.64	223.27	384.49	244.7	16200
SK03	18.19	25.85	25.46	691.68	90.48	320.83	301.5	582.23	16200
HR04	38.1	34.21	23.74	740	70.3	353.46	312.05	612.2	16300
ES43	19.17	26.03	43.38	279.34	111.24	273.83	327.21	350.6	16600
LV00	25.22	19.57	17.06	891.02	38.59	303.17	319.13	579.98	16700
PL11	19.64	8.93	22.67	636.68	95.2	319.87	253.17	573.58	16700
EL64	13.3	2.92	16.96	403.05	92.42	220.19	299.29	171.52	16800
CZ04	53.18	18.24	32.94	735.28	87.21	327.95	296.2	601.88	16900
ITF3	53.99	19.7	30.81	430.41	63.9	272.54	381.99	273.08	16900
ITG1	49	26.54	32.81	389.23	60.66	244.97	428.32	281.65	17000
PT11	38.27	29.95	33.52	296.95	120.48	240.03	408.16	298.07	17000
ITF4	39.99	21.33	40.07	321.81	61.78	244.07	360.84	296.52	17100
EL62	16.11	4.28	20.4	392.74	117.14	244.14	451.54	273.96	17200
PL63	32.99	10.49	20.72	544.56	103.84	336.74	200.03	535.68	17300
PT16	40.83	21	31.6	290.12	129.05	234.24	384.58	316.46	17700
ES61	21.59	34.02	53.03	325.44	106.45	239.54	260.35	219.35	17800
CZ07	38.02	12.48	28.85	660.42	78.28	274.61	343.31	610.3	18100
HU22	29.57	50.18	18.71	789.04	68.46	344.7	264.39	721.19	18100
SI03	17.91	12.44	19.92	492.19	83.08	312.83	227.4	373.79	18200
UKL1	11.19	87.92	40.41	303.18	160.19	294	277.04	275.68	18200
CZ05	44.25	16.41	28.94	630.54	81.1	280.76	325.3	633.81	18300
EL53	14.27	8.01	17.31	406.13	76.84	252.7	304.63	423.07	18300
PT18	49.77	22.96	33.12	329.3	133.96	251.04	241.69	220.24	18400
CZ08	49.53	14.65	23.16	709.37	93.01	296.72	336.13	602.92	18600
PL22	35.69	9.2	23.56	679.58	57.92	331.7	234.49	683.33	18700
UKK3	7.16	77.68	34.19	283.56	128.13	261.98	277.04	275.68	18800
ITF2	30.19	20.04	33.15	372.63	53.93	217.08	392.95	402.19	18900
ES42	24.54	36.6	46.88	235.96	106.47	234.93	295.52	219.21	19100
PL41	34.4	3.49	17.94	562.29	84.07	321.53	147.05	475.7	19200
SK02	22.67	24.16	26.03	683.34	77.26	337.89	258.95	472.9	19300
ITG2	23.97	33.25	39.06	270.15	58.82	264.14	474.84	333.33	19500
ITF5	41.75	19.9	30.62	355.53	64.83	227.85	343.5	302.62	19600
LT00	10.53	4.31	20.69	873	47.22	283.4	427.7	728.2	19600
BG41	26.66	0.42	18.92	1028.67	58.46	242.94	416.36	654.45	19700
ES62	26.62	32.71	57.37	274.42	119.41	238.22	348.52	317.6	19700
UKC1	9.8	84.02	52.17	286.66	162.43	320.61	277.04	275.68	19900
UKE3	8.69	83.38	58.25	279.25	156.68	307.22	277.04	275.68	19900
CZ02	44.76	19.36	30.65	658.75	77.64	302.81	239.62	538.29	20000
CZ03	46.35	20.75	36.71	611.41	97.17	296.6	346.36	654.77	20000
ES63	38.47	26.8	49.2	354.57	107.26	251.67	388.86	212.75	20100
PL51	29.72	3.97	16.52	629.2	79.1	322.9	217.35	800.21	20100
EE00	11.51	8.46	23.37	694.47	43.08	302.81	333.46	500.53	20200
PT15	32.98	26.48	25.65	264.39	117.87	250.69	338.31	263.89	20400
UKF3	11.98	78.56	41.17	275.14	131.33	279.64	277.04	275.68	20500
BE34	15.9	29.64	54.96	302.38	115.99	280.31	226.24	421.96	20700
BE32	18.32	39.98	60.66	334.13	130.46	296.94	250.34	643.66	20800
EL42	15.32	6.53	19.46	381.73	101.32	229.59	331.02	300.84	20800
IE01	21.67	37.11	49.4	326.38	133.49	281.32	323.71	242.87	20800
ES52	20.88	42.76	58.83	276.82	94.78	241.69	413.28	232.96	20900
UKI5	10.73	86.8	37.38	258.9	136.62	273.97	277.04	275.68	20900
CZ06	41.72	15.06	33.1	599.85	67.47	269.69	373.2	695.57	21200
ES11	15.01	48.86	37.28	256.31	89.91	245.88	443.77	336.13	21200
ES12	19.44	49.32	44.42	280.94	93.94	267.98	378.88	330.64	21200
UKG2	9.64	93.11	46.06	263.9	142.72	289	277.04	275.68	21300
FR43	18.79	41.35	51.14	218.12	55.61	248.54	298.31	621.32	21600
ES13	7.47	53.97	43.97	227.38	99.37	264.08	508.78	316.03	21700
FR81	18.51	31.51	52.4	204.35	55.66	253.08	359.74	691.2	21700
UKD7	10.47	97.74	52.75	267.97	174.34	325.15	277.04	275.68	21700
UKE1	13.02	86	43.9	293.45	158.91	299	277.04	275.68	21700
FR41	20.3	42	52.88	225.92	73.38	275.99	304.1	667.43	21800
FR63	18.25	37.45	50.52	226.95	55.29	252.69	340.16	841.78	21900
UKK4	8.35	77.01	44.62	249.77	115.46	269.36	277.04	275.68	21900
UKN0	12.28	84.86	58.57	263.06	149.8	294.83	277.04	275.68	21900
FR22	22.77	37.41	61.64	234.94	71.15	283.98	256.56	631.02	22100
UKD4	10.12	87.15	50.46	290.3	165.98	292.02	277.04	275.68	22200
UKC2	8.85	76.47	68.94	272.51	160.73	321.99	277.04	275.68	22300
UKK2	10.7	77.75	47.47	238.7	106.71	255.29	277.04	275.68	22400
BE35	15.42	36.54	68.68	318.13	124.28	289.68	340.15	552.04	22500
CY00	69.18	24.14	32.51	355.49	92.99	210.84	319.51	340.86	22500
DE80	33.29	53.16	28.03	470.59	61.65	280.02	393.62	1290.28	22500
ES41	22.8	28.12	39.82	219.92	85.1	246.6	430.33	344.62	22500
UKH3	10.14	86.62	46.56	248.41	133.65	279.55	277.04	275.68	22500
DED4	36.33	40.76	26.84	500.22	47.64	258.98	373.83	863.27	22700
MT00	40.64	42.93	23.79	388.38	104.68	236.16	346.27	480.43	22900
UKF1	12.45	87.93	50.38	270.99	144.75	293.9	277.04	275.68	22900
UKG3	15.17	91.97	39.51	275.97	146.4	297.18	277.04	275.68	22900
DEE0	46.31	35.6	32.34	525.74	57.63	290.57	365.75	876.96	23200
DK02	30.25	69.28	39.32	263.21	118.61	318.01	320.38	317.93	23200
FR25	14.52	30.58	55	223.06	56.57	263.5	291.23	638.85	23300
FR30	23.11	38.41	63.82	251.91	77.29	303.65	308.19	624.99	23400
ITF1	29.25	23.79	42.67	348.53	57.42	225.89	409.61	327.23	23400
BE33	14.31	35.17	53.87	317.65	128.58	280.03	339.03	604.87	23500
DE40	30.79	30.8	24.51	457.27	76.68	269.8	340.56	830.45	23500
DEG0	43.23	24.86	28.46	478.2	78.43	252.54	384.16	1009.03	23500
FR53	15.92	35.21	49.74	209.43	52.55	264.35	292.26	585.08	23500
ITI2	21.93	23.28	34.75	309.87	59.83	231.75	431.75	313.41	23500
UKJ4	9.53	85.82	39.83	252.96	143.4	283.82	277.04	275.68	23500
FR72	20.15	39.11	49.12	228.61	56.16	262.37	306.51	748.19	23600
DE93	26.5	59.69	30.68	437.08	77.37	272.7	352.57	763.48	23800
FR83	15.61	21.19	44.96	216.31	50.17	244.38	288.94	617.96	23800
FR26	20.39	34.61	52.31	209.63	53.46	265.7	287.57	711.76	24000
FR24	19.37	35.83	52.29	206.58	49.92	264.58	265.53	630.15	24100
UKE4	11	93.01	48.02	291.52	150.58	297.26	277.04	275.68	24100
UKM3	17.57	95.56	54.21	334	172.26	346.19	277.04	275.68	24100
AT11	53.39	19.94	43.5	476.67	42.31	255.85	378.04	606.61	24200
FR52	11.37	38.37	55.43	231.68	64.7	265.73	310.91	650.3	24200
DED2	27.16	42.56	29.51	438.56	54.24	243.42	373.83	863.27	24500
ES53	28.65	40.29	53.45	264.74	92.23	232.87	287.16	295.51	25000
FI1D	8.06	42.57	162.97	419.03	34.71	219.48	360.49	581.93	25000
NL13	18.68	77.43	42.05	277.39	81.52	299.59	261.11	360.79	25000
UKF2	10.13	83.18	51.01	257.41	132.69	271.58	277.04	275.68	25000
FR21	24.97	31.41	54.54	217.95	60.55	276.17	285.56	591.88	25100
ITI3	21.65	26.58	40.51	301.9	57.93	240.2	356.78	332.31	25100
UKL2	9.25	75.95	43.93	270.14	157.19	283.49	277.04	275.68	25100
UKD1	9.49	73.19	52.77	273.24	130.4	277.47	277.04	275.68	25200
FR23	19.31	46.39	55.04	230.31	56.31	286.74	272.81	561.84	25300
FR61	16.71	30.78	46.58	211.55	52.98	254.82	348.97	665.99	25300
UKD3	9.67	101.61	47.38	299.88	170.25	310.65	277.04	275.68	25300
UKE2	9.2	70.02	51.72	269	123.81	254.71	277.04	275.68	25500
UKM6	16.82	75.46	49.55	308.23	119.18	305.37	277.04	275.68	25600
NL12	22.24	69.31	51.54	284.56	81.3	301.46	207.4	360.79	25700
ES23	17.96	37.6	64.65	241.26	71.45	237.49	556.58	312.37	25800
FR51	14.24	32.14	50.27	206.44	51.67	260.07	280.22	559.38	25800
UKH1	9.7	73.21	53.01	246.33	117.27	263.27	277.04	275.68	25900
SI04	14.93	9.16	22.11	392.48	59.87	304.09	302.13	538.81	26100
UKI6	9.18	72.47	45.84	243.92	127.54	251.61	277.04	275.68	26100
EL30	11.78	4.81	20.81	375.86	122.75	267.43	867.27	521.74	26200
FR62	15.49	26.31	55.48	195.44	51.65	227	343.93	645.96	26200
BE22	10.73	50.58	42.06	276.41	105.57	251.27	230.04	493.44	26300
DEB2	30.17	50.82	32.91	418.21	68.96	274.93	367.27	827.22	26400
ES24	24.84	40.65	44.97	252.09	82.27	250.7	389.12	362.6	26600
UKG1	9.82	79.56	45.94	250.12	122.54	263.3	277.04	275.68	26600
DED5	29.79	40.14	28.45	479.8	53.57	258.91	373.83	863.27	26700
FI1C	11.05	48.3	148.39	383.67	31.56	229.23	334.26	501.51	26700
FR42	21.1	40.77	47.8	229.54	61.36	259.02	350.43	637.28	26700
NL23	26.35	60.49	58.98	278.44	81.26	286.87	132.28	360.79	26800
FI19	8.93	48.99	141.87	364.22	36.47	224.44	333.8	529.51	27200
UKM2	13.59	87.68	60.08	304.46	135.35	311.92	277.04	275.68	27200
FR82	15.51	33.36	52.66	193.21	56.76	242.53	405.19	732.73	27300
SE31	22.6	69.56	40.61	375.12	64.17	248.77	345.05	253.47	27300
DEF0	16.51	49.19	28.51	414.17	87.22	270.84	391.42	923.68	27400
NL34	16.46	69.48	39.26	271.74	63.95	280.18	148.09	360.79	27400
NO02	19.76	64.03	41.69	321.56	104.07	259.16	379.71	499.47	27400
DE72	41.96	52.95	35.78	423.22	73.28	256.66	383.61	864.3	28000
PT17	37.75	27.63	36.37	306.03	97.5	257.94	573.2	396.27	28100
ES51	16.49	52.37	58.9	226.15	85.07	240.02	421.15	375.68	28200
ITC1	24.12	32.82	36.64	317.94	68.47	265.65	352.72	366.82	28200
ITI1	25.28	22.16	38.45	295.91	60.69	252.45	422.69	299.89	28300
DEB1	30.67	53.3	33.37	445.06	72.37	272.53	367.27	827.22	28400
SE22	20.75	55.94	37.79	329.92	65.38	254.09	413.06	253.46	28400
DEA3	16.18	38.55	30.44	388.78	91.58	277.01	403.8	794.92	28500
ITH4	20.97	29.3	28.42	293.28	67.55	274.38	386.34	358.51	28500
SE21	22.1	53.66	38.21	352.61	60.93	238.12	363.62	279.47	28600
AT12	45.74	21.56	38.12	445.14	51.71	262.45	450	700.56	28700
FR71	15.32	31.5	55.44	189.67	50.34	240.92	335.06	615.86	28800
NL21	23.91	86.68	47.99	283.34	94.04	298.81	239.84	360.79	28800
PL12	21.03	0.92	12.95	580.74	102.06	302.66	261.36	563.42	28800
HU10	23.97	32.55	21.53	680.98	83.94	343.2	426.77	750.43	28900
DK05	23.98	67.03	40.61	262.21	131.02	302.79	286.22	279.33	29000
ITC3	26.51	27.2	42.6	303.08	59.25	263.59	441.68	342.72	29000
NO03	16.46	60.79	40.82	279.41	106.95	268.85	369.31	356.88	29000
UKH2	10.27	72.51	52.16	243	132.01	265.06	277.04	275.68	29000
BE23	15.75	51.5	40.98	288.53	93.94	273.77	268.85	603.4	29300
NL42	17.57	88.21	40.93	292.89	93.31	297.12	315.18	360.79	29300
SE12	20.65	60.69	38.96	341.09	60.56	250.57	421.95	264.59	29300
UKK1	9.66	70.44	54.96	240.68	127.76	263.88	277.04	275.68	29300
DEA5	17.64	41.28	28.6	414.81	98.73	284.9	403.8	794.92	29400
SE32	28.79	81.62	46.05	389.68	67.2	258.44	367.54	282.3	29400
DE94	29.72	59.52	32.63	439.83	85.14	264.21	352.57	763.48	29600
AT21	40.08	16.52	30.56	413.4	52.03	251.3	440.6	877.24	29700
NL22	19.95	80.64	49.02	280.47	88.97	291.72	329.38	360.79	29700
UKJ3	8.66	77.36	51.81	248.29	116.04	262.6	277.04	275.68	29700
ITH3	24.03	37.33	34.54	292.64	58.21	254.73	325.92	339.27	29800
ES22	20.45	36.8	57.39	211.16	81.7	248.56	423.08	339.97	29900
DE24	33.13	51.1	28.7	478.93	76.89	256.73	419.41	839.05	30100
DE73	43.69	52.08	32.62	428.08	74.68	254.45	383.61	864.3	30300
UKJ2	7.23	71.77	45.58	241.33	116.74	259.9	277.04	275.68	30500
DEC0	44.6	50.92	32.25	421.18	65.74	289.7	441.65	924.7	30600
DK04	27.02	70.54	41.27	266.06	111.48	300.51	354.19	276.39	30600
BE25	13.88	44.44	44.24	276.06	92.85	249.96	241.84	712.7	31000
ITI4	30.63	18.2	33.6	324.72	61.14	269.28	465.57	345.84	31000
DK03	24.07	70.99	45.28	257.92	120.61	303.7	339.36	296.68	31100
AT22	42.06	15.26	41.01	418.79	45.14	252.28	478.17	863.76	31400
ES21	18.44	46.43	51.35	216.36	75.85	259.57	487.5	339.81	31400
DE30	32.56	30.97	22.18	337.71	86.16	266.14	467.86	594.36	31500
DE92	25.39	57.82	30.02	439.22	76.23	263.08	352.57	763.48	31600
DEB3	32.85	50.14	33.28	419.65	66.08	263.2	367.27	827.22	31600
SE33	20.51	82.05	80.57	373.19	65.43	229.79	413.18	316.26	31800
DE13	29.44	55.05	36.01	364.72	60.58	240.8	399.82	770.19	31900
DEA4	16.77	35.71	26.66	404.53	81.59	254.49	403.8	794.92	32000
DE22	33.06	61.66	35.4	445.82	71.71	253.33	419.41	839.05	32100
SE23	21.66	65.18	35.46	335.95	63.26	241.67	401.31	252.92	32100
ITH5	22.93	30.67	31.11	286	62.37	259.52	410.05	398.6	32300
NO07	14.39	51.12	44.99	296.91	99.09	261.63	502.21	462.32	32400
ES30	12.45	24.85	35.53	193.07	108.97	222.47	440.07	285.6	32800
DE27	27.24	56.36	32.61	406.85	64.47	242.07	419.41	839.05	33000
DE26	34.04	53.18	32.96	432.18	65.36	240.92	419.41	839.05	33300
UKD6	7.55	79.18	59.58	248.7	139.72	275.28	277.04	275.68	33700
DE23	34.84	63.27	35.57	445.97	73.28	259.76	419.41	839.05	34100
ITC2	19.13	52.27	32.47	277.87	81.8	266.41	365.78	397.76	34200
RO32	5.97	0.46	22.29	832.6	62.05	311.03	509.46	998.16	34200
UKI7	8.85	65.3	34.06	258.05	119.44	239.27	277.04	275.68	34200
DE91	26.01	55.76	30.65	438.88	76.89	262.91	352.57	763.48	34300
ITH2	19.37	25.69	35.08	264.15	50.22	251.9	319.54	365.29	34300
NO06	15.12	47.92	43.63	283.94	82.87	248.77	440.12	409.38	34300
ITC4	19.98	25.77	39.41	283.18	61.6	274.78	360.2	365.61	34500
BE31	12.81	32.28	59.38	270.32	101.32	251.24	486.38	406	34700
BE24	14.3	51.21	44.78	269	86.5	252.31	376.6	462.73	34800
NL33	18.85	82.3	51.94	261.87	79.74	295.29	325.56	360.79	35500
DEA1	14.72	39.77	29.71	392.67	94.38	284.72	403.8	794.92	35600
DEA2	14.91	36.69	30.89	394.66	88.05	268.53	403.8	794.92	35700
DE14	29.24	47.99	36.68	373.5	59.16	229.12	399.82	770.19	35800
AT31	36.61	24.69	33.84	435.39	55.61	242.01	403.8	710.08	35900
NL41	18.52	86.7	54.5	281.02	88.19	296.07	229.97	360.79	36000
DE25	30.3	54.15	32.07	442.07	72.87	252.09	419.41	839.05	36200
AT33	27.24	20.21	38.78	381.61	55.88	242.8	505.89	703.46	37100
DE12	28.7	57.96	33.28	385.02	62.96	246.57	399.82	770.19	37100
AT34	27.67	35.95	30.9	378.81	45.2	239.58	383.46	593.91	37300
BE21	12.04	58.79	44.4	282.55	95.24	258.11	245.59	585.21	37700
FI20	8.55	27.23	86.85	367.24	71.47	242.91	216.9	349.85	38100
CH05	22.87	73.21	36.13	321.06	56.1	214.05	320.04	526.47	38796.3
NO05	12.41	53.52	47.62	260.11	82.09	250.16	420.51	374.23	39300
UKJ1	9.08	73.83	48.93	228.48	126.03	254.15	277.04	275.68	39400
FI1B	8.22	51.5	155.07	336.97	37.66	233.03	437.58	364.24	40000
NO04	13.56	62.99	42.5	262.79	99.52	261.55	369.08	334.65	40100
ITH1	12.41	30.8	37.18	302.11	64.94	234.6	296.68	386.41	40300
CH02	21.01	73.53	46.84	295.72	59.61	236.4	367.89	424.82	40317.1
IE02	17.11	57.68	49.72	321.9	128.82	293.33	323.71	262.76	40900
AT32	28.28	23.28	33.56	370.3	49.63	230.41	531.85	952.65	41400
CH01	11.5	52.47	55.35	234.19	60.11	231.59	470.8	477.13	42127.5
NL31	18.63	77.03	49.66	261.27	81.82	282.52	509.49	360.79	42200
DE50	14.74	49.02	15.65	422.06	90.88	278.72	506.61	811.4	42300
DE11	30.92	52.08	32.9	379.16	52	233.74	399.82	770.19	42500
UKM5	15.96	74.04	67.42	330.67	133.63	305.69	277.04	275.68	43000
DK01	27.75	63.74	46.53	248.98	123.11	299.7	439.01	340.83	43100
CH06	16.39	67.76	38.77	319.34	48.75	224.12	286.75	329.22	43375.5
AT13	37.27	17.02	24.84	466.6	49.15	277.51	685.52	793.48	43700
DE71	31.36	51.5	30.96	375.02	70.86	252.47	383.61	864.3	43700
NL32	20.91	68.08	64.27	265.24	77.66	293.32	444.45	360.79	44100
UKI4	15.21	74.32	39.64	273.49	138.77	286.68	277.04	275.68	45500
CH07	9.94	42.74	49.96	244.99	59.84	244.71	385.07	552.46	45804.4
CH03	16.13	72.93	46.35	290.38	53.4	225	437.41	565.48	45932.1
CZ01	33.23	18.31	38.34	537.5	70.54	281.78	694.78	812.21	46700
SE11	14.32	56.24	54.94	295.5	58.87	236.4	471.09	242.51	46700
DE21	23.77	56.47	36.61	363.81	63.34	234.15	419.41	839.05	47600
FR10	13.49	30.45	44.71	162.96	48.9	237.72	395.19	576.46	48500
SK01	16.09	12.51	28.86	569.43	83.04	320.47	686.72	781.76	50600
NO01	12.44	49.91	42.96	248.14	85.56	244.94	509.17	373.78	51700
NL11	24.61	84.39	42.26	305	85.06	318.15	488.99	360.79	52700
CH04	14.97	79.48	42.52	278.88	48.39	225.62	486.92	444.16	54102.5
DE60	18.04	49.22	25.72	341.89	60.92	278.16	584.06	700.43	55800
BE10	16.32	41.76	53.89	253.79	103.36	260.56	371.09	702.49	56800
LU00	21.24	50.93	41.84	299.55	72.42	257.99	280.66	517.15	70000
LI00	21.24	10.92	72.62	252.87	95.49	220.74	324.46	164.94	90001.7
UKI3	9.7	59.17	32.53	227.93	106.53	250.25	277.04	275.68	158800
